# Supplementary material for: Quantifying immediate and delayed effects of anthelmintic exposure on ecosystem functioning supported by a common dung beetle species
Source: PLoS One. 2017 Aug 11;12(8):e0182730. doi: 10.1371/journal.pone.0182730 (PMC5553719; doi:10.1371/journal.pone.0182730)
Supplement: S1 Table — (CSV) [file pone.0182730.s001.csv]

plot_no	residue_level	code	proportion_survived	exposure_timing_coded	weeks_since	bait.lamina	bulk.density	dung.removal	grass.growth
1	High	Green_C1	0	Phase_C	0	0.3625	0.935000421	24	0.55
2	Low	Orange_B7	0	Phase_B	1	0.2875	1.101288204	12	0.51
3	Control	White_B1	0.75	Phase_B	1	0.3875	1.419718784	38	0.57
4	Low	Orange_A5	0.5	Phase_A	2	0.2875	1.514944851	39	0.44
5	Control	White_C4	0.25	Phase_C	0	0.4125	1.540624737	35	0.62
6	Low	Orange_B6	0.5	Phase_B	1	0.375	1.307990233	52	0.55
7	High	Green_B8	0.75	Phase_B	1	0.3	1.145070304	43	0.01
8	High	Green_C2	0	Phase_C	0	0.4375	1.399427465	27	0.62
9	Low	Orange_A8	1	Phase_A	2	0.3375	1.046981561	57	0.5
10	Low	Orange_A2	1	Phase_A	2	0.3625	1.327439589	28	0.52
11	High	Green_B3	1	Phase_B	1	0.175	1.417445483	38	0.52
12	Low	Orange_C4	0	Phase_C	0	0.3625	1.357581881	28	0.5
13	Control	White_B3	1	Phase_B	1	0.3125	1.191041509	44	0.38
14	High	Green_C3	0.5	Phase_C	0	0.3375	1.226993348	7	0.75
15	Control	White_A6	0	Phase_A	2	0.225	1.293255873	53	0.53
16	Control	White_B5	0.5	Phase_B	1	0.3	1.075692515	58	0.7
17	Control	White_C1	1	Phase_C	0	0.3	1.218321125	57	0.62
18	High	Green_C6	0.25	Phase_C	0	0.3125	1.355729561	17	0.71
19	High	Green_A8	0	Phase_A	2	0.45	0.786393871	27	0.55
20	Control	White_C2	1	Phase_C	0	0.1875	1.239791193	49	0.55
21	High	Green_C5	0	Phase_C	0	0.45	1.559063737	23	0.72
22	Control	White_A2	1.25	Phase_A	2	0.4625	1.204344531	59	0.68
23	Low	Orange_B1	0	Phase_B	1	0.2875	1.283236508	35	0.52
24	Low	Orange_C1	0	Phase_C	0	0.3375	1.377115433	17	0.57
25	Control	White_B7	1	Phase_B	1	0.3375	1.404816031	38	0.63
26	High	Green_B6	1	Phase_B	1	0.3875	1.317841206	41	0.59
27	High	Green_A7	1	Phase_A	2	0.225	1.348236087	58	0.45
28	Control	White_B2	0.5	Phase_B	1	0.4	0.923718111	25	0.6
29	High	Green_C7	1	Phase_C	0	0.3	1.399174876	19	0.5
30	Low	Orange_B8	1	Phase_B	1	0.275	1.399090679	45	0.62
31	High	Green_B2	0.75	Phase_B	1	0.3375	1.550307317	46	0.64
32	Control	White_B6	0.75	Phase_B	1	0.3125	1.331312621	44	0.62
33	High	Green_B1	1	Phase_B	1	0.3875	1.555611686	48	0.61
34	Low	Orange_C7	1	Phase_C	0	0.275	1.410036204	52	0.84
35	Control	White_B8	0.75	Phase_B	1	0.2625	1.420897533	41	0.73
36	Control	White_A3	0.5	Phase_A	2	0.1625	1.236760125	39	0.6
37	Low	Orange_A3	1	Phase_A	2	0.3	1.436221268	38	0.5
38	Low	Orange_B2	1	Phase_B	1	0.2875	1.370800707	42	0.49
39	Control	White_C3	0.25	Phase_C	0	0.25	1.232550307	47	0.49
40	Low	Orange_A1	0.5	Phase_A	2	0.2875	1.717268671	46	0.68
41	High	Green_A5	0	Phase_A	2	0.4	1.297213101	47	0.68
42	Low	Orange_B3	0.75	Phase_B	1	0.3	1.372484634	64	0.62
43	Low	Orange_A4	0.75	Phase_A	2	0.3125	1.07788162	51	0.68
44	Control	White_C6	0.75	Phase_C	0	0.35	1.343605288	37	0.64
45	High	Green_B4	0.5	Phase_B	1	0.3125	1.535825545	48	0.66
46	Control	White_B4	0.5	Phase_B	1	0.275	1.688220931	20	0.64
47	Control	White_C8	1	Phase_C	0	0.2375	1.503494148	42	0.7
48	Control	White_A7	0.25	Phase_A	2	0.45	1.546434285	17	0.48
49	High	Green_C8	0	Phase_C	0	0.3375	1.123600236	38	0.71
50	High	Green_A4	1	Phase_A	2	0.3375	1.396059611	56	0.67
51	Control	White_A1	0.5	Phase_A	2	0.3125	1.393196935	64	0.69
52	High	Green_A1	0.25	Phase_A	2	0.25	1.665403721	46	0.69
53	High	Green_C4	0.5	Phase_C	0	0.2375	1.759787825	18	0.57
54	Low	Orange_C3	0.5	Phase_C	0	0.2875	1.470910162	14	0.55
55	High	Green_A2	0.75	Phase_A	2	0.3	1.195251326	14	0.53
56	Low	Orange_C5	1	Phase_C	0	0.3	1.194156774	29	0.56
57	Low	Orange_C8	0.5	Phase_C	0	0.325	1.072324661	36	0.54
58	High	Green_A3	0.5	Phase_A	2	0.3375	1.675759872	52	0.68
59	Low	Orange_A7	0.25	Phase_A	2	0.3875	1.524122253	33	0.58
60	High	Green_B5	1	Phase_B	1	0.2375	1.562010609	48	0.55
61	Control	White_A8	0	Phase_A	2	0.3625	1.639302854	16	0.74
62	Control	White_C7	1	Phase_C	0	0.325	1.173360276	52	0.59
63	High	Green_B7	0.25	Phase_B	1	0.35	1.468384272	16	0.7
64	Low	Orange_A6	0.25	Phase_A	2	0.2625	1.571861581	40	0.5
65	Low	Orange_C2	0.75	Phase_C	0	0.2	1.480171761	22	0.75
66	Low	Orange_B4	0	Phase_B	1	0.275	1.65875221	68	0.67
67	Control	White_A4	0.5	Phase_A	2	0.325	1.408436474	55	0.57
68	High	Green_A6	0.5	Phase_A	2	0.35	1.030142292	62	0.25
69	Control	White_C5	0.25	Phase_C	0	0.3875	1.172181527	17	0.54
70	Low	Orange_C6	0.5	Phase_C	0	0.325	1.22488844	44	0.5
71	Control	White_A5	0	Phase_A	2	0.3375	1.603603604	13	0.66
72	Low	Orange_B5	0.75	Phase_B	1	0.3	1.476972299	64	0.55
